# Supplementary material for: Anthropometric prediction of DXA-measured body composition in female team handball players
Source: PeerJ. 2018 Nov 27;6:e5913. doi: 10.7717/peerj.5913 (PMC6266933; doi:10.7717/peerj.5913)
Supplement: Supplemental Information 1 [file peerj-06-5913-s001.xlsx]

## Sheet: dataset
numero_caso	Age	Competitive level (1=higher, 3=lower)	Playing position (1, wing; 2, back; 3, pivot; 4 goalkeeper)	Stature	Body mass	BMI	Triceps SK	Subscapular SK	Thorax SK	Axillary SK	Abdominal SK	Suprailiac SK	Thgh SK	Calf SK	Sum of SK	Arm circumference	Wrist circumference	Waist circumference	Hip circumference	Thigh circumference	Calf circumference	Soulde-elbow length	Elbow-wrist length	Thgh length	Tibialelaterale-to.floor length	Torax transverse breadth	Torax anterior-posterior breadth	Elbo breadth	Wrist breadth	Knee breadth	Ankle breadth	Whole body fat(DXA)	Whole body fat-free soft tissue mass	Whole body fat-free mass	Whole body percent fat mass
2	20	1	4	174	69	23	20.2	17.8	13.2	16.5	26.5	24	24.2	14.7	156.9	28.3	16	75.3	98.5	43.3	45.4	38.1	28	43.3	45.4	26.6	20.5	6.7	5.4	10	7	19183.5	46719.7	49377.9	27.98
25	22	1	2	171	66	23	10.8	10.5	5.6	9.1	15.3	17.4	11	12.3	92.2	27.5	15.4	76.5	98	52.8	37.3	36.1	26	41	46.4	25.3	18.8	6.3	5.3	10	6	13721.9	49697.6	52172	20.8242
29	22	1	2	174	72	24.0015	12.5	12	5.8	12.8	22	16.7	18.1	7	106.9	29.6	16.2	76.1	102.8	56.7	39.6	35.5	27.7	40.6	49	28.7	19.6	6.5	5.5	10.1	6.9	14498.9	54845.8	57444	20.1534
30	27	1	1	166	66	24.1327	12.9	10.2	7.1	8.5	16.1	16.9	19.3	14.6	105.6	29	16.6	75.2	100.3	52.8	39	36.2	26.4	38.1	44.2	27.5	18.2	6.7	5.4	10	7	14103.8	49537.2	52023.3	21.3283
31	30	1	3	171	72	24.623	11.7	6.9	4.6	5.6	8.9	8.4	17.9	12.7	76.7	29.6	17	73.3	102.5	59.5	40	35.6	25.1	37.3	41	29.4	20.8	6.1	5.7	10	8	11100.4	57322.5	60328.9	15.5403
32	33	1	4	168	77	27.388	23.7	23	5.3	14.2	26.2	22.7	24.9	13.4	153.4	32.4	16	80.6	109.5	60.4	38.6	36.1	28.1	40.2	43.7	30.2	21.1	6.4	5.7	10	7	22163.7	51302.4	54335.3	28.9725
33	21	1	4	173	72	24.1071	23.4	17.7	5.9	15.1	24	21.4	22.9	8.3	138.7	28	15.6	80.3	107.7	53.2	36.7	39	28.3	43.3	48	26.8	18.8	6.9	5	9.7	7.2	20339.6	48697.4	51057.2	28.4882
35	32	1	4	159	59	23.4564	12.4	11.4	6.2	12.4	24.5	17.9	17.7	13.3	115.4	26.6	16	75.4	94.3	50	34.2	33.9	24.2	34.3	38.6	26.4	19.5	6.4	5.4	10	6	12845.9	43628.8	46172.9	21.7658
37	21	1	1	171	62	21.1005	9.5	8.7	6.7	6.3	16.4	10.1	11.1	8.5	77.3	25.8	14.9	72.5	94	51.6	35.8	35	27.4	40.2	44.8	25.6	18.5	6.1	5	10	6	10162.4	47964.6	50845.1	16.6576
38	34	1	2	176	72	23.1147	18.6	14.2	11.9	9.2	15.8	13.1	22.3	14.5	120	28.5	16.6	78.5	104.5	56	38.2	37.7	27.6	41.5	47.2	29.6	20.5	6.6	5.8	9	7	18285.5	49429.7	52520.3	25.8249
39	17	1	3	161	63	24.1503	16.1	12.5	7.7	11.8	18.8	20.1	37.3	12.4	136.6	26.4	14.5	75	98.5	53.2	36.8	35	25.6	37.6	45	29	18.5	6	4.9	10	6	15892.1	43078.4	45795.9	25.762
42	18	1	2	165	68	24.8301	16.1	17	8.2	15.7	31.9	23.4	23.8	17.1	153.1	27.5	14.8	80.2	103	53	36.8	34.4	25.3	36.8	45.4	28.6	20.5	6.3	4.8	9	6	23518.2	41203.8	43239.1	35.2294
44	35	1	2	185	88	25.7999	19	22.3	7.9	12.4	23.1	24.2	24	14.2	147.1	32.8	16.6	84.2	114.5	58	39.3	39.1	30.4	44.6	51.7	30.6	22.1	6.7	5.7	10	7	25748.4	58003.4	61333.8	29.5679
55	31	1	1	172	75	25.4529	16.4	18.8	11.2	15.4	24.3	21.9	20.6	10.8	139.4	29	15.3	84.6	104.2	56.9	36	35.9	27.1	38.9	45.5	29.4	23.7	6.1	5.2	10	7	22293.3	50139.9	53031.7	29.5961
56	31	1	2	176	74	23.9863	16.2	8.1	6.1	8.1	18	10.7	21.7	15.8	104.5	28.8	16	73	101.3	61	38.6	36.5	27.3	38.8	45.4	28.3	20.1	6.8	5.4	11	7	16790.3	53897.3	56605.7	22.8763
57	23	1	1	165	61	22.259	14.9	8.6	6.7	6.8	18.1	13.3	22.2	11.8	102.5	26.8	14.8	70	97.8	53.2	36	35.4	26.4	41.2	43.4	26.4	17.4	5.9	5.1	10	6	13102.1	44162.1	46965.9	21.8122
58	22	1	1	168	60	21.2887	14.7	8.5	4.6	9	11.4	8.4	22.2	10.4	89.2	25.5	14.4	72.6	97.7	49.3	36.5	35.1	27.8	38.7	46.6	25.8	16.6	5.8	4.8	9	6.6	11804.1	45038.9	47596.2	19.8721
60	18	1	2	171	55	18.7408	11.6	6.2	6.7	4.6	10.9	8.2	15.2	12.2	76	23.5	14.8	68.8	91.4	46.4	34.5	35.7	27.1	38.3	47.4	25.3	16.3	6.1	5	9	7	8879.33	42956.9	45171.4	16.4278
62	29	1	3	167	66	23.7505	16.1	11.4	9.7	9.9	19.9	19.9	14.9	10.4	112.2	28.1	16.5	78	100.7	52.2	36	36.5	26.2	37.3	43.1	28.1	19.2	6.1	5.3	10	7	15137.4	47689.4	50171.3	23.1782
63	22	1	2	176	66	21.2423	14.3	8.9	6.1	7	18.5	12.1	20.3	14.3	101.2	25.4	15.6	75.3	97.8	52.6	37.3	37.5	29.8	42.5	47.1	28.4	19	6.1	5.4	10	6	12887	49313	52157.7	19.8126
66	25	1	1	167	62	22.1951	10.4	9.1	5.9	7.5	10.5	9.5	14.5	10.2	77.6	27	15.5	71.5	95.5	52.5	38.2	35.4	26.5	39	43.7	27.2	18.3	6	5.4	10	7	10816.6	48110.7	50604.1	17.6107
67	20	1	2	165	66	24.2424	17.7	11.5	8.1	8.4	18.9	16.2	22.9	17.5	121.2	28.8	16.7	73	102.4	54	40.1	35	26.4	40.5	45.3	27.3	19.7	6.4	5.3	10	7	14787.9	47827.6	50747.2	22.5648
68	27	1	1	162	56	21.3763	14.6	7.6	5.5	7	12.7	12.1	20.2	12.4	92.5	26.8	14.8	65.7	93.5	50.8	36.6	35.5	25.5	37.6	41.3	28.5	16.6	5.8	4.9	9	6	10923.9	42476.8	44760.4	19.6175
72	26	1	4	162	66	25	18.9	13.7	6	13.8	17.3	20.4	31.3	15.9	137.3	29.5	15.4	76.8	107.7	57.3	37	33.4	25.7	36.3	41.7	27.8	18.1	6.5	5.1	9	6	21446.9	41679.3	44126.7	32.7066
73	31	1	2	167	65	23	16.8	11.5	6.9	10.6	17.3	16.4	22	14.4	115.9	27.5	15.5	73.5	100.7	52	35.7	37.5	27.9	38.7	46.1	26.6	20	6.5	5.1	9	7	14144.8	47086.7	49726.9	22.1456
75	20	1	2	167	61	21.7486	12.1	8.1	4	5.9	15.9	17.5	18.1	10.1	91.7	27	15.4	73.2	96	51.2	35.9	35.2	27.1	39.6	46.6	24.8	19	6.3	5.1	9.6	6.8	12700.3	44454.1	47023.5	21.265
76	22	1	1	168	57	20.2069	12.8	11	5.2	7.1	23.2	12.4	17.8	12	101.5	25.5	14.7	67.6	93.1	46.9	36.6	36.7	26.9	41.8	45.7	24.9	17.8	6.2	5.1	8.8	6.4	11924.8	42091.2	44447.4	21.1537
77	28	1	3	169	62	21.7779	9.5	8.1	7.1	10.3	15.5	17.9	17.8	12.2	98.9	25.6	14.8	70.3	95	48.7	37.6	36.7	27.1	38.2	43.6	25.4	17.8	6.3	4.9	10	7	12227.4	46796.7	49405	19.8393
78	26	1	2	176	66	21	11	10.4	5.2	10.3	15	15.4	16.4	7.9	91.6	27	16.5	75	101.4	48.8	37	38.2	28.8	40.6	46.6	27.6	18.1	6.5	5.2	11	7	10526.9	52272.8	55152.4	16.0277
79	23	1	4	175	83	26.9714	16.9	14	8.5	11.6	36.3	21.9	20.5	12.8	142.6	33.7	15.6	76.8	114.8	61	36.5	37	28.6	40	45.1	29.7	19.3	6.7	5.2	10	7	24435.2	53954.8	57094.6	29.9709
85	38	1	1	162	56	21.4906	16	7.6	6.1	8.2	10.4	8.5	16.8	14.5	88.1	25.2	16	68	97.3	47	35.6	35.2	25.7	36.5	41.3	26.5	16.5	6.3	5.4	10	7	12058.5	41591.4	44094	21.4745
1	17	2	1	165	52	19	15.2	8.6	6.6	6.3	10.7	7.5	15.4	15.1	85.4	25.5	14.2	66	92.5	45.7	33.5	34	26	37.5	43	24.2	16.2	5.5	4.7	9	6	11153.6	38122	40025.2	21.7933
3	16	2	1	164	56	21	15.6	12.2	8.9	10.7	17.6	17.3	19.9	13	115.2	24.5	14.8	67	90	47.5	34.5	34.9	26.9	37.5	41.6	25.4	18.1	6	5.1	10	7	15147.3	38689.7	40798.5	27.075
4	17	2	4	180	95	29	19.4	25.9	15	22.3	37	31.7	25.1	12.7	189.1	29	17	99.6	114.3	62	42.5	38.1	28.7	44.5	49.2	30.8	22.3	7.1	5.9	12	7	34076.8	56489.9	59299.6	36.494
6	20	2	3	167	70	25	15	21.6	10.5	20.6	23.9	21.9	19.7	11.8	145	27.5	16	81	102.5	52.5	39	35.2	26.6	38.2	44.7	30.1	21.2	6.2	5.2	10	7	20417.8	46079.5	48391.7	29.6729
11	16	2	2	170	59	20.5358	16	9.9	7	6.9	16.6	10.8	22	13.4	102.6	27.5	15.2	69.4	98	48.4	35.4	35.4	26.8	40.7	48.3	23.6	17.7	6.2	5.2	9.3	6.6	12642.6	43689.1	45953.4	21.5759
16	14	2	2	157	52	21.0151	10.5	11.1	9.2	7	22.1	12.9	20.5	12.3	105.6	25.1	15.2	68.8	90.4	48.7	33.8	32.7	26.2	37.2	43.7	23.5	16.4	5.9	4.8	9	6.3	12117.9	37404	39133	23.6442
18	14	2	1	163	53	19.8728	14.1	7.3	7.1	7.4	17.2	9	20.3	17.2	99.6	23.8	15	67.3	91.8	47.2	35.6	34.9	26.5	39.8	48	25	15.3	5.6	4.8	8.9	6.5	12208.5	38361	40062.6	23.3561
26	15	2	1	166	58	21.0118	20.8	8.9	9.2	11.8	21.3	14.9	20.8	15.9	123.6	26.3	16	70	95.8	49.5	36	35.1	27.9	39.3	45.4	24.3	18.6	6.3	5.1	10	6	16279.2	38434.7	40750.8	28.5451
27	31	2	2	164	62	22.9397	16.9	16.4	6.7	9.4	18.7	13.6	26.7	12.9	121.3	26	15.1	75.9	98	50.6	36.2	37.3	27.4	38.7	43.8	23.6	18	5.8	4.9	9.5	7	14341.3	44568.1	47022.6	23.3709
28	23	2	4	177	96	30.6106	29.6	32.2	9.7	20.3	36	35.5	37	25.5	225.8	35.1	15.6	89.6	123.2	67.6	40.7	38	29.7	43.5	48.4	30.9	21.4	6	4.9	10.9	6.7	37265.9	55185.6	57733.8	39.2274
34	17	2	1	164	64	23.7987	20.9	13.4	7.4	13.2	28.1	18.2	28.5	16.6	146.4	27.7	15.4	72.6	99.2	55.4	37.1	34.9	27.4	38.2	43.4	28.7	19.6	7.6	4.9	9	6	17936.6	43618.3	45799.8	28.1419
36	14	2	2	166	67	24	21.7	15.2	6.2	16.4	30	21.7	27.8	15.1	154.4	28	17.2	72.6	107.2	55.2	38.5	34.6	27.8	40.3	42.2	36	18.1	5.8	5.6	10	6	21973.7	42603.7	44610.6	33.0013
40	20	2	2	171	45	15.4235	9.5	9.4	6.1	6.2	13.5	9.1	11.2	5.3	70.3	21.3	14.3	61.2	87.1	38.2	27.7	35.5	28.1	41.7	47	24.5	17.2	5.7	4.8	8.7	5.9	7936.44	34992.2	36934.9	17.6871
41	17	2	2	172	70	23.8304	17.3	12.1	9.5	12.2	17.1	15.9	19.5	16.7	120.3	27	15.2	78.5	104.8	51.5	36.3	34.3	26	41	44.3	19.7	27.5	6.5	5.2	10	6	19516.5	47638.3	50305.3	27.9519
43	21	2	2	166	69	25.1246	16.6	16.3	7.2	20.1	30.1	32.3	31.4	18.3	172.3	29.2	14.4	79.1	103.5	55.7	38	35.2	25.6	38.7	44.6	26.8	20.4	6	4.6	9.2	6.2	21973.7	44226.2	46328.5	32.1713
45	23	2	3	171	68	23.255	9.2	12.8	3.8	8.7	18.1	14.4	14.9	9	90.9	28.1	16.1	77	101.8	50.7	63.4	36.6	28.2	40.7	47.2	27.1	20.2	6.9	5.1	9.2	6.6	16309.3	48585.6	51116.2	24.1886
46	28	2	1	152	46	19.7368	17.5	9.7	8.5	8	20.7	13.4	23.3	13.5	114.6	24.6	13.8	66.5	88.6	47.7	43.2	31.6	23.5	33.8	41.5	22.3	14.4	5.6	4.8	8.7	6.2	10569.3	32892.3	34796.5	23.298
47	31	2	1	161	55	21.2811	11.9	6.6	4.9	7.2	16	7.1	22.2	10.6	86.5	26.6	14.7	67.5	96.8	52.1	34.9	34.1	24.7	39.2	41.8	26.2	16	6.3	4.9	9.2	6.3	11453.7	40853.9	43252.8	20.9367
48	18	2	1	163	70	26.2336	12.8	23	7.4	22.5	33.3	33.8	19.1	18.2	170.1	28.2	15.5	84.2	102.8	53.3	38.7	34.2	26.9	38.4	42.5	28	19.9	6.5	5	9.3	6.4	19777.7	46863.2	49207	28.6697
49	33	2	3	159	59	23.2775	12.3	15.1	5.4	10	16.1	10.5	23.5	9.1	102	27.4	14.6	74.8	104	52.9	36.8	34.1	25.2	35.1	44.2	22.8	19.3	6.4	4.8	10.2	6.6	11948.1	42986.7	45424	20.8256
50	17	2	4	167	74	26.6413	22.4	11.4	11.4	12.4	19.6	23	26.6	21.1	147.5	30.2	16.7	79.6	108.7	59.2	39.4	36	29.3	38.4	45.8	27.9	18	6.5	5.3	11	7	22445.5	48478.8	51074.1	30.53
51	21	2	1	167	58	20.6397	19.5	11.5	6.5	8.8	16.3	14.6	19.9	10.8	107.9	27.6	15.3	67.4	96	51.1	37.8	33.3	25.2	38.2	44.3	24.6	17.1	6.2	4.9	9.3	6.8	12249.9	42564.5	45142.5	21.3442
52	19	2	1	163	56	21	15.9	9	6.3	8.7	16	13.6	23.1	19.6	112.3	25.2	15.5	67	96.6	49.1	35.7	33.9	25.1	37	42.6	25.3	17.9	6.1	5.1	9	7	13318	39748	41860.9	24.136
53	20	2	3	169	69	24.2415	10.1	17.3	5.6	8.7	25.1	16.4	28.5	14.6	126.3	26.8	16	73.4	101.8	51.6	40.5	36.8	25.7	39.3	44.6	26.3	18.1	6.6	5.4	10.3	6.9	16784.2	49282.3	52134.1	24.3538
54	16	2	1	159	64	25.4341	19.5	16.1	7.9	17.4	29.9	32	27.3	19	169.6	29.8	15.4	80.5	101.8	51.9	37.8	32.3	25	36.2	40.8	26.9	18.3	6.1	5.2	10	7	19142.6	42379.8	44641.1	30.0118
59	27	2	1	168	59	21.0105	18.8	10.6	6.8	8.3	28.5	14	22.2	17.1	126.3	26.3	13.8	69.2	102	48.3	35	37.8	27.6	40.5	47.2	24.2	18.6	5.9	4.8	8.9	6.1	15980.3	40480.9	42884.3	27.1475
61	28	2	1	161	55	21.1657	11.5	7.2	4.1	5.1	14	6.1	15.7	6	69.7	25.6	15.3	67.5	97.3	49.6	35.4	34.7	27.1	36.4	41.4	23.3	17.1	6.2	5.1	9.6	6.5	9938.56	42316.2	44626.5	18.2142
64	26	2	2	181	73	22.4427	15.3	7	5.5	6.3	17.3	9	21.9	13.8	96.1	29.1	16.2	73.8	104.8	54.6	39.3	39.2	28.3	43	49.1	26.6	18.2	7	5.1	10	6.9	14109.1	55184.6	58742.1	19.367
65	16	2	1	160	67	26.3281	16.2	15.1	8.5	15.3	28.9	23.8	29.7	18.2	155.5	28	16.5	76.8	108.5	53.4	39.8	33.2	25.5	35.2	41.3	25.9	19.9	6.9	5.4	11	6	21229.4	43461	45449.7	31.8381
69	17	2	3	165	64	23.3242	17.8	17.7	11	13.8	27.7	21.9	19.9	15.2	145	27.5	15.8	76.8	101.5	54.8	37.5	34.8	24.8	39	43.3	27.6	18.2	6	4.9	10	6	21546.4	39412.5	41425.3	34.216
70	16	2	3	176	87	28.1185	19.1	25	8.8	15.2	28.9	18	23.1	14.4	152.5	30.6	16.4	77.8	116.4	60.3	43.1	36.4	27.9	44.8	47.7	26.8	21.2	6.9	5.2	10.5	7	26365.1	57289.2	60423	30.3787
71	22	2	2	172	64	22	12.3	10.3	6.1	9.4	20.3	13.3	19.6	11.5	102.5	25.7	16	71.8	97.8	50.2	37.2	37.2	29.7	40.3	51.6	27	20.1	6.2	5.3	9	7	15272.4	45551.7	48051.5	24.1179
74	15	2	2	167	61	21.8007	17.9	10.9	9	9.4	17.2	17.3	18.9	12.1	112.7	27.3	16.4	68.8	98.5	51.2	35.5	35.1	27.7	36	47.2	25.4	20	6	5.4	9	6	15315.3	42460.6	44956.2	25.4105
80	17	2	3	164	93	35	21.6	33.2	13.4	37.8	33.2	28.9	37.5	24.6	230.2	32	17.5	92	117	63.8	41.6	34.6	26.8	39	45.2	35.7	24	6.6	5.7	11	7	35893.8	53547.7	56082.2	39.0252
81	27	2	3	169	67	23.2085	16.5	11.9	7.9	10.8	21.8	13.1	27.5	15.4	124.9	28.7	15.1	71.5	105.6	51.6	36.6	35.2	25.3	38.8	43.5	24.5	18.7	6.3	5	9.9	6.6	17463.3	46109.2	48820.6	26.3462
82	23	2	1	166	78	28.204	22.7	20.9	6.6	14	25.1	23.8	31.4	15.9	160.4	31.8	15.5	83.7	109	56.5	40.8	34.3	26.4	39.5	44.3	26.7	20.7	6.6	5.1	9.9	6.5	25429.3	49040.4	51773.9	32.9381
83	22	2	2	165	66	24.0588	20.2	11	6.4	12.2	28.3	17	24.3	28	147.2	28.1	15.3	72.8	107.6	51.6	37.4	33.5	26.5	39.2	42.5	26.1	18.8	6.3	5.1	10	6	18986.8	43495.1	45903.9	29.2596
84	17	2	2	160	47	18.4354	12.3	8.4	7.1	7.5	16.1	10.4	19.1	13.5	94.4	22	14.3	61.5	89	45.9	33.8	33.4	24.3	37.5	43.1	23.2	18.6	5.4	5	9	7	10868.9	33857.8	35627.3	23.3759
5	24	3	3	179	91	28.4323	25.7	9.9	12.4	7.4	19.4	12.4	41.8	28.3	157.3	30.5	16.2	79.4	125.3	62	43.3	38	31	43.4	49.7	27.1	21	6.7	5.1	11.4	7.2	31792.4	55566	58056.9	35.3842
7	16	3	1	162	52	20.0046	18.7	7.9	4.9	6.6	19.5	14.9	26.5	13.2	112.2	26.2	14.7	67	94	49.2	35	35	25.1	40.5	45.7	25.4	16.9	5.9	4.8	8.9	6.2	12419.9	37880.1	39706.7	23.8264
8	23	3	2	168	69	24.4081	18.6	11.9	5.9	6.9	21	18.3	31.3	14.5	128.4	29.4	15.6	68.6	109.5	56.7	39.4	35.6	26.5	41.8	43.6	24.8	18.8	6.3	5.2	10	6.5	19406.1	46941.7	49205	28.2841
9	19	3	2	169	58	20.1323	12.6	8.8	7.5	6.4	13.2	10.1	20.7	11.4	90.7	24.2	15.5	72.3	94	49.6	36.8	35.9	27.1	41.6	49	23.2	15.9	6	5.1	9.2	6.5	11139.2	43397.5	45766.1	19.575
10	18	3	1	163	52	19.647	14.7	12.3	7.6	8.6	19.7	11	20	11.2	105.1	24	15.5	67.6	94.2	48.6	33.2	34.4	27.2	40	44.2	23.6	17	5.4	4.9	8.2	5.8	12128.5	37866.5	39793.1	23.3592
12	18	3	2	175	66	21.5344	19.7	13.8	10.2	10.5	16.2	15.6	22.3	11.6	119.9	26.3	15.4	70	104.5	50.8	36.5	36	28.2	42.2	47	26.1	19.8	6.1	5	10	6.8	18907.3	44352.7	46614.1	28.8567
13	15	3	1	170	58	20.0675	16	8	5.8	6.7	19.6	12.2	19.1	15.7	103.1	24.5	16.2	63.7	95.3	47.2	36.8	35.6	25.9	42.5	47.1	25.6	15.5	5.7	5.1	9.3	6.5	14492.2	40871.6	42915.3	25.2444
14	24	3	1	152	51	21.7576	16.9	12.6	8.3	5.6	15.3	10.6	28.7	9.2	107.2	26.1	14.3	65.2	94.1	48.6	35	32.5	23.4	37.3	40.5	21.8	18.6	6	4.5	9	6.3	13481.6	34903	36693.7	26.869
15	16	3	2	166	60	21.7939	14.1	7.8	8.3	6.9	13.9	8.4	19.5	14.9	93.8	27.5	16	68	96.5	51.4	34.7	35.7	27.1	39.7	47.8	25.7	16.5	6.6	5.3	9.4	6.3	12594	44786.2	47247.6	21.0456
17	16	3	2	176	66	21.2423	12.1	6.3	6.7	5.3	12.4	11.3	17.4	12.6	84.1	26.4	16	66.6	102	54.4	37.8	37.4	28.3	42.5	47.3	27.1	18.9	6.5	5.4	10	7	14527.8	48232.7	50694.6	22.2743
19	17	3	4	159	59	23.3377	14.4	8.6	6.6	7.8	15.7	8.8	25.3	18.3	105.5	25.8	15	67.4	101	51	36.4	33.2	25.9	37.2	41.8	24.5	18.6	5.8	4.8	9.6	5.9	16600.5	39682.3	41824.6	28.4133
20	18	3	3	159	80	31.4861	30.8	24.3	12.2	32.5	31.6	31.8	34.1	24.6	221.9	34.4	16.5	85.8	113.4	61.8	39.2	34.1	26.4	39.2	43.7	26.6	21.6	6.3	5.4	10.6	6.4	32564	44011	46145.5	41.3724
21	22	3	1	169	56	19.6072	11.1	7	6.6	4.9	9.2	7.5	16.1	9.9	72.3	24.3	15.5	67	98.2	48.6	34.2	37.2	28	40	46.5	25.7	15.3	6.1	5.2	9	6.4	10069.1	43245.6	45397.6	18.1535
22	20	3	1	166	55	19.9839	20.2	9	7.6	6.4	20.1	9.7	28.1	17.4	118.5	25.6	15.2	66	96.8	51.3	32.8	36.5	25.8	40.8	46.5	23	18.4	5.6	4.8	8.9	6	14541	38182.5	40349.1	26.491
23	22	3	2	168	54	19.0618	14.3	6.7	4.8	4.7	10.6	7.4	24.6	14.8	87.9	24.6	15.3	63.6	94	50.4	35.7	35.7	26.4	38	44.6	25.4	15.8	6	4.9	9.1	6.6	11560.4	40011.7	42201.9	21.5028
24	23	3	2	159	60	23.8519	22.1	11.6	7.3	8.1	19.9	11.6	24.6	18.5	123.7	26.5	15.2	67	100.5	54.4	37.5	33.5	25.7	41.1	41.8	26.1	15.5	5.8	4.9	10.2	6.9	15196.3	42332.9	44335.9	25.5262
